# Supplementary material for: Anserine/Carnosine-Rich Extract from Thai Native Chicken Suppresses Melanogenesis via Activation of ERK Signaling Pathway
Source: Molecules. 2022 Nov 2;27(21):7440. doi: 10.3390/molecules27217440 (PMC9659164; doi:10.3390/molecules27217440)
Supplement: Supplementary file 1 [file molecules-27-07440-s001.zip]

Archive with 1 entries (1 files):
- molecules-1906324-Supplementary.pdf
